# Supplementary material for: Identification of a novel mechanism of action of bovine IgG antibodies specific for Staphylococcus aureus
Source: Vet Res. 2018 Feb 26;49:22. doi: 10.1186/s13567-018-0517-y (PMC5828400; doi:10.1186/s13567-018-0517-y)
Supplement: Supplementary file 2 — Additional file 2. The numbers of bacterial particles detected using a microbial particle counter. [file 13567_2018_517_MOESM2_ESM.xlsx]

## Sheet: Sheet1
	Additional file 2: The numbers of bacterial particles detected using a microbial particle counter.
		Size (μm)	0.2~0.3	0.3~0.4	0.4~0.5	0.5~0.8	0.8~1.0	1.0~
	anti-S. aureus	Medium only	1.00±0.03	1.00±0.02	1.00±0.02	1.00±0.03	1.00±0.03	1.00±0.04
		0.5 h	1.50±0.14	1.43±0.17	1.59±0.20	2.24±0.25	2.53±0.29	2.31±0.40
		2 h	1.92±0.04	2.08±0.05	2.03±0.06	2.99±0.09	3.91±0.25	4.18±0.14
		5 h	2.67±0.06	4.77±0.09	8.14±0.09	14.47±0.06	19.38±0.21**	14.49±0.15**
		24 h	10.18±1.25**	20.93±2.70**	30.79±3.89**	28.95±3.70**	13.66±1.77	4.02±0.62
	Control IgG	Medium only	1.00±0.04	1.00±0.03	1.00±0.03	1.00±0.03	1.00±0.04	1±0.06
		0.5 h	1.79±0.19	2.20±0.18	2.98±0.24	2.80±0.29	2.05±0.37	2.37±0.46
		2 h	1.73±0.06	2.07±0.07	3.34±0.08	8.27±0.03	6.27±0.21	3.36±0.10
		5 h	4.94±0.03	13.29±0.19	36.96±0.03	42.37±0.13**	7.73±0.00	1.86±0.02
		24 h	15.58±0.11**	35.89±0.19**	51.95±0.16**	28.68±0.24	15.79±0.31**	10.20±0.27**
	None	Medium only	1.00±0.08	1.00±0.06	1.00±0.06	1.00±0.13	1.00±0.16	1.00±0.12
		0.5 h	1.96±0.16	2.66±0.16	3.05±0.18	1.83±0.18	1,65±0.18	1.76±0.20
		2 h	8.56±0.13	12.00±0.19	14.79±0.05	7.07±0.14**	3.34±0.07	3.97±0.05
		5 h	10.29±0.03**	24.66±0.16**	20.97±0.12**	2.07±0.04	0.73±0.06	0.63±0.04
		24 h	8.98±0.19	20.66±0.30	16.25±0.25	1.09±0.06	0.30±0.04	0.25±0.01
		Size (μm)	0.2~0.3	0.3~0.4	0.4~0.5	0.5~0.8	0.8~1.0	1.0~
	Medium only	anti-S. aureus	0.96±0.03	0.92±0.01	0.97±0.02	0.87±0.03	0.76±0.02*	0.75±0.03
		Control IgG	0.93±0.04	0.88±0.03*	0.89±0.03	0.90±0.03	0.86±0.04	0.69±0.04*
		None	1.00±0.08	1.00±0.06	1.00±0.06	1.00±0.13	1.00±0.16	1.00±0.12
	0.5 h	anti-S. aureus	0.73±0.07*	0.49±0.06*	0.50±0.06*	1.07±0.12	1.17±0.13	0.98±0.17
		Control IgG	0.85±0.09	0.73±0.06	0.87±0.07	1.38±0.14	1.07±0.19	0.93±0.18*
		None	1.00±0.08	1.00±0.06	1.00±0.06	1.00±0.10	1.00±0.11	1.00±0.11
	2 h	anti-S. aureus	0.21±0.00	0.16±0.00	0.13±0.00*	0.37±0.01	0.90±0.06	0.79±0.03
		Control IgG	0.19±0.01*	0.15±0.00*	0.20±0.01	1.06±0.00	1.62±0.05	0.58±0.02
		None	1.00±0.02	1.00±0.02	1.00±0.00	1.00±0.02	1.00±0.02	1.00±0.01
	5 h	anti-S. aureus	0.25±0.01*	0.18±0.00*	0.38±0.00	6.09±0.02	20.18±0.21*	17.10±0.18*
		Control IgG	0.45±0.00	0.47±0.01	1.58±0.00	18.47±0.06*	9.08±0.00	2.01±0.02
		None	1.00±0.00	1.00±0.01	1.00±0.01	1.00±0.02	1.00±0.08	1.00±0.07
	24 h	anti-S. aureus	1.08±0.13	0.93±0.12	1.83±0.23	23.12±2.96	34.52±4.47	11.95±1.84
		Control IgG	1.62±0.01	1.52±0.01	2.86±0.01*	23.72±0.20	44.99±0.88*	27.92±0.75*
		None	1.00±0.02	1.00±0.01	1.00±0.02	1.00±0.05	1.00±0.13	1.00±0.06
